# Supplementary material for: Anatomic Investigation of Two Cases of Aberrant Right Subclavian Artery Syndrome, Including the Effects on External Vascular Dimensions
Source: Diagnostics (Basel). 2020 Aug 14;10(8):592. doi: 10.3390/diagnostics10080592 (PMC7459800; doi:10.3390/diagnostics10080592)
Supplement: Supplementary file 1 [file diagnostics-10-00592-s001.zip]

Archive with 8 entries (7 files):
- Supplemental Figures Final Submission/
- __MACOSX/._Supplemental Figures Final Submission
- Supplemental Figures Final Submission/.DS_Store
- __MACOSX/Supplemental Figures Final Submission/._.DS_Store
- Supplemental Figures Final Submission/ARSA Final Data Set All Measurements.xlsx
- __MACOSX/Supplemental Figures Final Submission/._ARSA Final Data Set All Measurements.xlsx
- Supplemental Figures Final Submission/Supplemental Materials Final Submission.docx
- __MACOSX/Supplemental Figures Final Submission/._Supplemental Materials Final Submission.docx
