# Supplementary material for: Anatomic Investigation of Two Cases of Aberrant Right Subclavian Artery Syndrome, Including the Effects on External Vascular Dimensions
Source: Diagnostics (Basel). 2020 Aug 14;10(8):592. doi: 10.3390/diagnostics10080592 (PMC7459800; doi:10.3390/diagnostics10080592)
Supplement: Supplementary file 1 [file diagnostics-10-00592-s001.zip › Supplemental Figures Final Submission/ARSA Final Data Set All Measurements.xlsx]

## Sheet: Sheet1
	Sex	Sex_Number	ARSA	ML- Base of Aorta	ML- Base of Brachiocephalic Artery	ML- Base of Right Subclavian	ML- Base of Left Subclavian	ML- Midpoint of Right Subclavian	ML- Midpoint of Left Subclavian	ML- Base of Right Common Carotid	ML- Base of Left Common Carotid	ML- Right Vertebral Artery	ML- Left Vertebral Artery	ML- Right Thyrocervical Trunk Common Origin	ML- Left Thyrocervical Trunk Common Origin	ML- Right Thyrocervical Trunk 1st Branch	ML- Left Thyrocervical Trunk 1st Branch	ML- Right Thyrocervical Trunk 2nd Branch	ML- Left Thyrocervical Trunk 2nd Branch	ML- Right Thyrocervical Trunk 3rd Branch	ML- Left Thyrocervical Trunk 3rd Branch	AP- Base of Aorta	AP- Base of Brachiocephalic Artery	AP- Base of Right Subclavian	AP- Base of Left Subclavian	AP- Midpoint of Right Subclavian	AP- Midpoint of Left Subclavian	AP- Base of Right Common Carotid	AP- Base of Left Common Carotid	AP- Right Vertebral Artery	AP- Left Vertebral Artery	AP- Right Thyrocervical Trunk Common Origin	AP- Left Thyrocervical Trunk Common Origin	AP- Right Thyrocervical Trunk 1st Branch	AP- Left Thyrocervical Trunk 1st Branch	AP- Right Thyrocervical Trunk 2nd Branch	AP- Left Thyrocervical Trunk 2nd Branch	AP- Right Thyrocervical Trunk 3rd Branch	AP- Left Thyrocervical Trunk 3rd Branch	SA- Base of Aorta	SA- Base of Brachiocephalic Artery	SA- Base of Right Subclavian	SA- Base of Left Subclavian	SA- Midpoint of Right Subclavian	SA- Midpoint of Left Subclavian	SA- Base of Right Common Carotid	SA- Base of Left Common Carotid	SA- Right Vertebral Artery	SA- Left Vertebral Artery
Cadaver 3	F	1	2	31.57	11.93	8.9	-	8.07	7.63	8.73	8.99	3.27	3.36	4.12	4.43	3.56	2.67	2.32	3.54	2.6	1.1	26.43	14.82	10.04	-	9.06	8.33	6.94	7.45	4.05	3.55	5.72	3.35	3.45	2.41	2.72	1.81	2.66	0.87	655.33	138.86	70.18	-	57.42	49.92	47.58	52.6	10.4	9.37
Cadaver 7	F	1	2	36.2	14.09	16.84	10.67	14.23	8.73	8.4	7.99	3.7	4.06	5.42	7.46	3.05	2.83	2.04	1.7	1.7	1.81	23.34	13.11	12.7	10.16	14.14	8.69	7.7	6.49	3.33	4.24	2.85	4.55	2.8	2.3	1.76	1.83	1.62	1.41	663.59	145.08	167.97	85.14	158.03	59.58	50.8	40.73	9.68	13.52
Cadaver 8	F	1	2	34.64	16.64	10.49	9.88	-	-	7.26	7.96	-	-	-	-	-	-	-	-	-	-	28.36	11.83	10.39	9.31	-	-	8.1	7.67	-	-	-	-	-	-	-	-	-	-	771.57	154.61	85.6	72.24	-	-	46.19	47.95	-	-
Cadaver 10	F	1	2	37.49	16.39	11.16	9.82	10.22	8.72	8.63	10.73	5.24	-	-	2.62	-	-	-	2.13	-	2.08	30.19	14.45	10.25	10.01	9.67	9.63	8.14	10.56	7.2	-	-	4.54	-	-	-	1.77	-	2.42	888.93	186.01	89.84	77.2	77.62	65.95	55.17	88.99	29.63	-
Cadaver 14	F	1	2	37.55	15.37	16.91	15.17	15.17	12.2	8.06	10.38	6.01	6.71	7.37	5.99	3.81	4.81	1.78	3.05	2.1	2.18	31.77	16.6	11.76	16	11.96	11.63	9.68	8.09	5.54	6.08	4.8	5.52	3.45	3.22	1.96	2.67	2.39	1.74	936.95	200.39	156.19	190.63	142.5	111.44	61.28	65.95	26.15	32.04
Cadaver 16	F	1	2	24.3	12.93	-	7.26	-	6.13	6.72	6.77	-	3.98	-	-	-	-	-	-	-	-	19.48	10.11	-	10.1	-	6.29	6.38	7.57	-	3.33	-	-	-	-	-	-	-	-	371.78	102.67	-	57.59	-	30.28	33.67	40.25	-	10.41
Cadaver 18	F	1	2	34.59	14.13	7.73	13.85	9.15	10.67	6.38	9.2	6.03	6.97	-	3.95	-	-	-	-	-	-	10.15	11.55	9.47	11.3	5.93	6.79	9	7.56	2.5	6.63	-	2.49	-	-	-	-	-	-	275.74	128.18	57.49	122.92	42.62	56.9	45.1	54.63	11.84	36.29
Cadaver 19	F	1	2	30.72	13.27	12.82	15.2	-	7.92	8.97	11.69	4.47	5.42	-	-	-	-	-	-	-	-	18.78	11.41	8.31	14.78	-	8.73	6.62	9.15	5.14	5.13	-	-	-	-	-	-	-	-	453.11	118.92	83.67	176.44	-	54.3	46.64	84.01	18.05	21.84
Cadaver 20	F	1	2	33.04	21.9	12.22	16.55	-	9.28	-	11.14	5.73	6.68	6.46	4.53	3.61	3.26	4.09	1.52	2.07	2.55	34.28	18.27	13.32	14.48	-	10.69	-	11.95	6.8	6.31	5.24	4.42	3.19	3.42	2.65	1.26	2.78	2.09	889.55	314.25	127.84	188.22	-	77.91	-	104.55	30.6	33.11
Cadaver 23	F	1	2	33.93	15.46	11.08	10.11	9.07	9.37	8.22	7.78	4.03	-	4.03	3.08	-	-	-	-	-	-	27.2	15.94	12.05	9.74	8.68	8.58	9.67	8	3.9	-	3.06	2.78	-	-	-	-	-	-	724.84	193.55	104.86	77.34	61.83	63.14	62.43	48.88	12.34	-
Cadaver 24	F	1	2	34.95	22.22	12.63	13.23	12.55	9.11	9.15	11.67	5.02	-	5.82	4.59	3.15	-	2.55	3.54	3.51	1.82	27.35	17.66	11.86	11.84	11.27	10.92	9.73	8.51	6.21	-	3.45	2.8	3.29	-	1.44	3	2.59	1.47	750.75	308.19	117.65	123.03	111.09	78.13	69.92	78	24.48	-
Cadaver 25	F	1	2	37.12	11.93	13.01	8	-	6.46	10.82	7.19	6.04	5.5	-	4.3	-	1.62	-	1.01	-	2.22	25.03	12.19	8.65	8.57	-	6.75	8.38	8.41	4.39	5.16	-	3.96	-	1.24	-	1.01	-	2.46	729.72	114.22	88.39	53.85	-	34.25	71.21	47.49	20.83	22.29
Female Avg.																																								675.988	175.411	104.516	111.327	93.0157	61.9818	53.6355	62.8358	19.4	22.3587
Cadaver 4	M	2	2	38.98	16.03	7.05	-	-	12.01	9.75	10.56	3.28	7.57	8.76	7.73	3.33	-	3.61	3.69	4.36	3.81	27.63	12.77	9.74	-	-	-	9.16	9.25	3.68	6.71	5	5.79	2.11	-	1.41	3.1	2.44	4.06	845.89	160.77	53.93	-	-	-	70.14	76.72	9.48	39.89
Cadaver 5	M	2	2	32.25	18.07	11.3	12.03	-	-	7.8	9.32	-	-	-	-	-	-	-	-	-	-	28.46	14.12	10.78	11.43	-	-	9.68	7.67	-	-	-	-	-	-	-	-	-	-	720.87	200.39	95.67	107.99	-	-	59.3	56.14	-	-
Cadaver 6	M	2	2	35.02	18.26	13.35	12.9	-	-	10.27	8.97	7.09	7.07	-	5.94	-	-	-	-	-	-	30.12	17.11	12.54	12.82	-	-	7.9	9.25	5.01	5.3	-	2.78	-	-	-	-	-	-	828.44	245.38	131.48	129.89	-	-	63.72	65.17	27.9	29.43
Cadaver 9	M	2	2	43.66	18.41	13.93	13.54	12.97	11.03	11.65	9.18	6.18	6.04	4.48	4.08	3.16	-	1.21	-	2.76	-	25.98	15.21	11.43	12.35	11.1	11.22	8.57	10.02	5.52	6.17	3.37	4.49	2.34	-	1.55	-	2.39	-	890.87	219.92	125.05	131.33	113.07	97.2	78.41	72.24	26.79	29.27
Cadaver 11	M	2	2	36.67	15.19	13.28	11.87	-	-	9.08	9.62	-	-	-	-	-	-	-	-	-	-	32.75	12.72	12.25	12.82	-	-	9.14	10.86	-	-	-	-	-	-	-	-	-	-	943.22	151.75	127.77	119.52	-	-	65.18	82.05	-	-
Cadaver 12	M	2	2	33.01	14.77	13.19	10.06	7.85	9.88	8.88	8.53	4.44	3.74	4.96	4.8	3.38	2.19	1.41	1.31	0.91	2.43	35.68	16.01	15.92	13.6	11.02	9.84	9.55	9.52	4.94	3.88	3.72	4.56	2.9	2.42	1.41	1.31	0.91	1.9	925.04	185.72	164.92	107.46	67.94	76.36	66.6	63.78	17.23	11.4
Cadaver 13	M	2	2	-	14.65	13.96	15.38	10.2	12.99	8.41	9.46	4.49	5.78	6.36	4.13	2.13	2.14	1.35	2.79	4.32	1.29	-	14.91	9.71	15.01	9.25	12.1	8.68	8.37	4.82	5.6	4.92	4.91	1.75	2.22	1.35	2.39	3.67	1.23	-	171.56	106.46	181.31	74.1	123.45	57.33	62.19	17	25.42
Cadaver 15	M	2	2	-	18.98	24.55	15.76	16.34	13.88	11.09	12.22	6	5.19	6.1	4.74	2.87	3.27	-	2	2.51	2.25	-	21	10.95	18.21	15.95	14.38	8.11	12.67	6.37	5.74	5.19	4.08	2.37	2.8	-	1.91	2.1	2.64	-	313.04	211.13	225.4	204.69	156.76	70.64	121.6	30.02	23.4
Cadaver 17	M	2	2	36.8	12.57	12.93	11.06	8.93	9.1	8.86	8	7.37	3.52	-	5.29	-	2	-	1.68	-	1.76	22.38	12.94	6.84	9.4	7.44	5.78	7.3	7.77	7.64	3.86	-	2.9	-	2.46	-	1.73	-	1.56	646.84	127.75	69.46	81.65	52.18	41.31	50.8	48.82	44.22	10.67
Cadaver 21	M	2	2	36.27	15.51	14.8	17.2	11.74	10.3	9.92	9.84	5.04	5.26	7.21	6.55	4.01	2.84	2.89	1.55	3.65	2.9	29.39	14.08	12.09	16.4	11.63	12.57	10.37	9.74	4.85	5.38	3.96	4.51	2.49	3.03	2	1.55	2.94	2.76	837.22	171.52	140.53	221.55	107.24	101.69	80.79	75.27	19.2	22.23
Cadaver 22	M	2	2	-	18.13	13.61	13.46	8.74	9.53	10.2	10.45	6.91	3.88	4.13	3.63	2.66	2.8	1.4	1.12	2.16	1.69	-	16.71	10.9	12.65	10	10.51	9.7	9.46	6.76	4.94	3.01	3.42	2.28	2.25	1.84	1.12	1.67	1.54	-	237.94	116.51	133.73	68.64	78.67	77.71	77.64	36.69	15.05
Male Avg.																																								829.799	198.704	122.083	143.983	98.2657	96.4914	67.3291	72.8745	25.3922	22.9733
Combined Avg.																																								752.894	187.057	113.3	127.655	95.6407	79.2366	60.4823	67.8552	22.3961	22.666
Cadaver 1	F	1	1	37.95	-	19.18	12.02	15.8	8.98	10.85	9.88	4.07	4.6	12.65	4.84	2.33	1.7	1.87	2.26	2.8	6.32	24.2	-	20.29	8.28	9.33	8.63	9.49	10.26	-	4.64	3.23	6.11	2.33	1.7	1.87	2.26	2.8	4.24	721.3	-	305.65	78.17	115.78	60.87	80.87	79.61	-	16.76
Cadaver 2	M	2	1	31.84	-	25.26	14.09	17.28	10.73	9.62	10.1	4.46	5.94	4	5.09	1.97	-	2.02	3.07	-	3.92	25.7	-	24.33	12.87	11.66	12.05	9.5	10.65	4.41	4.68	8.45	6.39	2.96	-	3.44	3.41	-	3.94	642.68	-	482.69	142.32	158.25	101.55	71.78	84.48	15.45	21.83
Variant Avg's																																								681.99	-	394.17	110.245	137.015	81.21	76.325	82.045	15.45	19.295
Units = mm
SA Units = mm^2
[truncated: 15 more columns]
